# Supplementary material for: Exploring the Interplay Between Glycated Albumin, AGEs, and Inflammation in Old Patients with CKD
Source: Metabolites. 2025 Aug 1;15(8):515. doi: 10.3390/metabo15080515 (PMC12388635; doi:10.3390/metabo15080515)
Supplement: Supplementary file 1 [file metabolites-15-00515-s001.zip]

Archive with 1 entries (1 files):
- metabolites-3749943-supplementary.pdf
